# Supplementary material for: Targeting long non-coding RNA PVT1/TGF-β/Smad by p53 prevents glioma progression
Source: Cancer Biol Ther. 2022 Mar 11;23(1):225–33. doi: 10.1080/15384047.2022.2042160 (PMC8920172; doi:10.1080/15384047.2022.2042160)
Supplement: Supplemental Material [file KCBT_A_2042160_SM8502.zip]

Archive with 4 entries (3 files):
- supplementary/
- supplementary/Supplementary Figure 1.eps
- supplementary/Supplementary Figure 2.eps
- supplementary/Supplementary Table 1.docx
